# Supplementary material for: Oral administration of herbal medicines for radiation pneumonitis in lung cancer patients: A systematic review and meta-analysis
Source: PLoS One. 2018 May 30;13(5):e0198015. doi: 10.1371/journal.pone.0198015 (PMC5976163; doi:10.1371/journal.pone.0198015)
Supplement: S2 Appendix — (XLSX) [file pone.0198015.s002.xlsx]

## Sheet: 220 fulltext
Year	English Title	Chinese Title	Resons for excluded
1996	Treatment of radiation pneumonitis with Yiqi Bufei (Qi-Augmenting, Lung-Tonifying) Decoction in 20 cases	益气补肺汤治疗放射性肺炎20例	Not randomised controlled trials
1996	Clinical observations on the treatment of radiation pneumonitis with Shashen Maidong Decoction	沙参麦冬汤加味治疗放射性肺炎的临床观察	Not randomised controlled trials
1999	Clinical observations on the treatment of radiation pneumonitis with Maixing Shigan Decoction in 63 cases	麻杏石甘汤为主治疗放射性肺炎63例临床观察	Not randomised controlled trials
1999	Clinical application of Augmented Bailu Zhibai Decoction in radiation pneumonitis	加味百吕知柏汤对放射性肺炎肋 债l床应用	Not randomised controlled trials
1999	Clinical observations and experimental study on the treatment of radiation pneumonitis with Qingre Huoxue Runfei Naqi (Heat-Clearing, Blood-Invigorating, Lung-Moistening and Qi-Absorption) Therapy	清热活血润肺纳气法治疗放射性肺炎的临床观察及实验研究	Full-text available
2000	Treatment of radiation pneumonitis with Qingrun (Heat-Clearing and Dryness-Moistening) Decoction in 34 cases	清润汤治疗放射性肺炎34例	Not randomised controlled trials
2000	Clinical observations and nursing care of radiation pneumonitis treated with integrated traditional Chinese and Western medicine	中西医结合治疗放射性肺炎的临床观察及护理	Not randomised controlled trials
2000	Treatment of acute radiation pneumonitis with integrated traditional Chinese and Western medicine in 42 cases	中西医结合治疗急性放射性肺炎42例	Not randomised controlled trials
2000	Treatment of radiation pneumonitis with integrated traditional Chinese and Western medicine in 40 cases	中西医结合治疗放射性肺炎40例	Not related to outcome
2001	Treatment of radiation pneumonitis with integrated traditional Chinese and Western medicine in 30 cases	中西医结合治疗放射性肺炎30例	Not related to outcome
2001	Treatment of acute radiation pneumonitis with integrated traditional Chinese and Western medicine in 32 cases	中西医结合治疗急性放射性肺炎32例	Not related to outcome
2001	Clinical observations on the treatment of radiation pneumonitis with Jiedu Sanjie Runfei (Toxin-Clearing, Nodule-Dissipating, Lung-Moistening) Therapy in 29 cases	解毒散结润肺法为主治疗放射性肺炎29例临床观察	Not related to outcome
2001	Clinical study on the treatment of radiation pneumonitis with Huoxue Huayu (Blood-Invigorating, Stasis-Dissolving) Anti-Fibrosis Therapy	活血化瘀抗纤维化治疗放射性肺炎的临床研究	Not related to outcome
2001	Addition and subtraction of Qingzao Jiufei (Dryness-Clearing and Lung-Rescuing) Decoction in the treatment of 32 cases with radiation-induced lung injury	清燥救肺汤加减治疗放射性肺损害32例	Not related to outcome
2002	Clinical observations on the prevention and treatment of radiation-induced lung injury with Dan Shen (Radix Salviae Miltiorrhizae)	丹参防治放射性肺损伤的临床观察	Not related to orally administered herbal medicine
2002	Treatment of radiation pneumonitis with integrated traditional Chinese and Western medicine in 30 cases	中西医结合治疗放射性肺炎30例	Not related to outcome
2002	Runfei Tongluo (Lung-Moistening, Meridian-Unblocking) Therapy in the treatment of radiation pneumonitis	治疗放射性肺炎的润肺通络法	Not related to outcome
2002	Clinical study on the treatment of non-small cell lung cancer with traditional Chinese medicine combined with radiation therapy	中医药配合放疗治疗非小细胞肺癌的临床研究	Not related to outcome
2002	Clinical study on the treatment of non-small cell lung cancer with traditional Chinese medicine combined with radiation therapy	中医药配合放疗治疗非小细胞肺癌的临床研究	Studies duplicated
2003	Treatment of radiation pneumonitis with Augmented Baihe Gujin Decoction in 114 cases	百合固金汤加味治疗放射性肺炎114例	Not randomised controlled trials
2003	Treatment of acute radiation pneumonitis with integrated traditional Chinese and Western medicine in 86 cases	中西医结合治疗急性放射性肺炎86例	Not randomised controlled trials
2003	Treatment of radiation pneumonitis with Maxing Shigan Decoction in 39 cases	麻杏石甘汤加味治疗放射性肺炎39例	Not randomised controlled trials
2003	Clinical observations on the alleviation of radiation-induced lung injury in NSCLC with reduced glutathione	还原型谷胱甘肽减轻NSCLC放射性肺损伤的临床观察	Not related to orally administered herbal medicine
2003	Observations on the effects of Qingdi Decoction on the prevention and treatment of radiotherapy reactions in lung cancer	青地汤防治肺癌放疗反应效果观察	Not reported diagnostic criteria for radiation pneumonia
2004	Clinical observations on the prevention and treatment of radiation-induced lung injury with Yiqi Huoxue (Qi-Augmenting, Blood-Invigorating) formula	益气活血中药防治放射性肺损伤的临床观察	Not randomised controlled trials
2004	Treatment of radiation pneumonitis with integrated traditional Chinese and Western medicine: An analysis of 30 cases	中西医结合治疗放射性肺炎30例分析	Not related to outcome
2004	Treatment of acute radiation pneumonitis with Qingfei Yangyin (Lung-Clearing, Yin-Nourishing) Decoction	清肺养阴汤治疗急性放射性肺炎	Not related to outcome
2004	Treatment of radiation pneumonitis with the addition and subtraction of Mai Men Dong Decoction	麦门冬汤加减治疗放射性肺炎	Not randomised controlled trials
2004	Short-term efficacy analysis of Qingfei Zhike (Lung-Clearing, Cough-Relieving) Decoction in the treatment of 63 cases with radiation pneumonitis	清肺止咳汤治疗放射性肺炎63例近期疗效分析	Not related to outcome
2004	Efficacy observations on the treatment of radiation pneumonitis with integrated traditional Chinese and Western medicine in 16 cases	中西医结合治疗放射性肺炎16例疗效观察	Not related to outcome
2005	Clinical analysis on the treatment of radiation pneumonitis with a self-developed Yiqi Runfei Jiedu (Qi-Augmenting, Lung-Moistening, Toxin-Expelling) Decoction combined with Western medicine	自拟益气润肺解毒汤结合西药治疗放射性肺炎临床分析	Not related to outcome
2005	Efficacy observations on the treatment of radiation pneumonitis with traditional Chinese medicine in 32 cases	中药治疗放射性肺炎32例疗效观察	Not related to outcome
2005	Clinical observations on the treatment of acute radiation pneumonitis with Qingzao Jiufei (Dryness-Clearing and Lung-Rescuing) Decoction combined with hormone therapy	清燥救肺汤与激素并用治疗急性放射性肺炎的临床观察	Not related to outcome
2005	Treatment of radiation pneumonitis with a self-developed Qingfei Huoxue (Lung-Clearing, Blood-Invigorating) formula combined with conventional Western medicine in 61 cases	自拟清肺活血方配合西医常规治疗放射性肺炎61例	Not related to outcome
2005	Clinical observations on the treatment of radiation pneumonitis with integrated traditional Chinese and Western medicine in 48 cases	中西医结合治疗放射性肺炎48 例临床观察	Not related to outcome
2006	Clinical study on the prevention and treatment of radiation-induced lung injury with anti-fibrosis Chinese medicine preparation	抗纤方中药制剂防治肺辐射损伤的临床研究	Not relevant to lung cancer
2006	Treatment of radiation pneumonitis with hyperbaric oxygen therapy combined with traditional Chinese medicine in 32 cases	高压氧联合中药治疗放射性肺炎32例	Not related to outcome
2006	Treatment of radiation-induced lung injury with Augmented Xuefu Zhuyu (Blood Stasis-Dispelling) Decoction in 30 cases	加味血府逐瘀汤治疗放射性肺损伤30例	Not related to outcome
2006	Efficacy observations on the treatment and prevention of radiation pneumonitis with the addition and subtraction of Xuanmai Ganjie Decoction in 44 cases	玄麦甘桔汤加减预防及治疗放射性肺炎44例效果观察	Not related to outcome
2006	Treatment of radiation pneumonitis with integrated traditional Chinese and Western medicine in 29 cases	中西医结合治疗放射性肺炎29例	Not related to outcome
2006	Treatment of radiation pneumonitis with integrated traditional Chinese and Western medicine in 48 cases	中西医结合治疗放射性肺炎48例临床观察	Not related to outcome
2006	Treatment of acute radiation pneumonitis with Yangyin Qingfei (Yin-Nourishing, Lung-Clearing) Pills combined with hormone therapy in 36 cases	养阴清肺丸与激素合用治疗急性放射性肺炎36例	Not related to outcome
2006	Clinical observations on the treatment of radiation pneumonitis with Qingzao Jiufei (Dryness-Clearing and Lung-Rescuing) Decoction	清燥救肺汤治疗放射性肺炎临床观察	Not related to outcome
2006	Short-term efficacy observations on the treatment of radiation pneumonitis with combined defensive, Qi, nutritive and blood system therapy	卫、气、营、血并治法治疗放射性肺炎近期疗效观察	Not related to outcome
2006	Treatment of radiation pneumonitis with Sangen Erhua Decoction in 60 cases	三根二花汤治疗放射性肺炎60例	Not randomised controlled trials
2006	Efficacy observations on the treatment of acute radiation pneumonitis with Yangyin Jiedu Huoxue (Yin-Nourishing, Toxin-Expelling, Blood-Invigorating) formula	养阴解毒活血方治疗急性放射性肺炎疗效观察	Not related to outcome
2006	Clinical study on the prevention and treatment of radiation pneumonitis with ultrasonic atomizer inhalation of Bufei Jiandu (Lung-Tonifying, Toxin-Reducing) Mixture	补肺减毒合剂超声雾化吸入防治放射性肺炎的临床研究	Not related to orally administered herbal medicine
2006	Clinical observation of Jiawei baihegujin decoction combined with radiotherapy for stage III non-small cell lung cancer	加味百合固金汤并放射治疗Ⅲ期非小细胞肺癌的临床观察	included
2006	Study on NSCLC treated with chinese medicine combined with three dimensional conformal radiotherapy.	自拟中药方剂配合立体适形放疗治疗非小细胞肺癌临床研究	included
2007	Treatment of radiation pneumonitis with the addition and subtraction of Shengdi Qingfei Drink in 58 cases	加减生地清肺饮治疗放射性肺炎58例	Not randomised controlled trials
2007	Clinical observations on the prevention of radiation pneumonitis with the early application of Liangxue Huoxue (Blood-Cooling and Invigorating) therapy	早期应用凉血活血法预防放射性肺炎临床观察	Not related to comparator
2007	Treatment of radiation pneumonitis with integrated traditional Chinese and Western medicine in 31 cases	中西医结合治疗放射性肺炎31例	Not randomised controlled trials
2007	Prevention and cure of zengyetang on radiation pneumonitis.	加味增液汤防治急性放射性肺炎的临床观察	included
2007	Clinical study on the treatment of radiation pneumonitis with the addition and subtraction of the Jiedu Yiqi (Toxin-Expelling, Qi-Augmenting) formula combined with glucocorticoid therapy	解毒益气方加减联合糖皮质激素治疗放射性肺炎的临床研究	Not related to outcome
2007	Comprehensive treatment and nursing experience of radiation-induced lung injury	放射性肺损伤的综合治疗及护理体会	Not randomised controlled trials
2007	Efficacy observation on the treatment of radiation pneumonitis with integrated traditional Chinese and Western medicine	中西医结合治疗放射性肺炎疗效观察	Not related to outcome
2007	Clinical observations on the prevention of radiation pneumonitis with the early application of Liangxue Huoxue (Blood-Cooling and Invigorating) therapy	早期应用凉血活血法预防放射性肺炎临床观察	Studies duplicated
2007	Clinical observations on the treatment of radiation pneumonitis with Qingjin Runfei Lung-Moistening Decoction combined with hormone and antibiotic therapy	清金润肺汤结合激素和抗生素治疗放射性肺炎的临床观察	Not related to outcome
2007	Clinical study on the prevention of radiation pneumonitis with Qihu Decoction	芪虎汤预防放射性肺炎的临床研究	Full-text available
2007	Clinical observations on the treatment of radiation pneumonitis with integrated traditional Chinese and Western medicine	中西医结合治疗放射性肺炎的临床观察	Not related to orally administered herbal medicine
2007	Clinical efficacy of integrated traditional Chinese and Western medicine in the treatment of acute radiation pneumonitis	中西医结合治疗急性放射性肺炎的临床疗效研究	Not related to outcome
2007	Treatment of radiation pneumonitis with integrated traditional Chinese and Western medicine in 34 cases	中西医结合治疗放射性肺炎34例	Not related to outcome
2008	Clinical observation of Zhenqi Fuzheng capsules combined by radiotherapy in treatment of elderly patients with advanced NSCLC	贞芪扶正胶囊合配放疗治疗老年晚期非小细胞肺癌	included
2008	Clinical observations on the treatment of radiation pneumonitis with integrated traditional Chinese and Western medicine in 160 cases	中西医结合治疗放射性肺炎160例临床观察	Full-text available
2008	Efficacy observations on the treatment of radiation pneumonitis with Runfei Qingre (Lung-Moistening, Heat-Clearing) formula in 60 cases	润肺清热方治疗放射性肺炎60例疗效观察	Not randomised controlled trials
2008	Clinical study on the treatment of acute radiation pneumonitis with Qingfei Huatan Quyu (Lung-Clearing, Phlegm-Dissolving, Stasis-Eliminating) therapy	清肺化痰祛瘀法治疗急性放射性肺炎的临床研究	Not related to outcome
2008	Clinical observations on the treatment of radiation pneumonitis with Yinqiao Wendan Decoction combined with Western medicine in 117 cases	银翘温胆汤联合西药治疗放射性肺炎117例临床观察	Not related to outcome
2008	Efficacy analysis on the treatment of radiation pneumonitis with integrated traditional Chinese and Western medicine	中西医结合治疗放射性肺炎疗效分析	Studies duplicated
2008	Clinical investigation on the treatment of acute radiation pneumonitis	中药配合治疗急性放射性肺炎临床探讨	Not related to outcome
2008	Treatment of radiation pneumonitis with Augmented Weijing Decoction in 22 cases	苇茎汤加味治疗放射性肺炎22例	Not related to outcome
2008	Treatment of radiation pneumonitis with Danggui Liuhuang Decoction in 46 cases	当归六黄汤治疗放射性肺炎46例	Not randomised controlled trials
2008	Clinical study on the treatment of radiation pneumonitis with integrated traditional Chinese and Western medicine	中西医结合治疗放射性肺炎的临床研究	Not related to outcome
2008	Clinical study on the treatment of radiation pneumonitis with Sufei Shengjin (Lung-Purifying, Fluid-Promoting) therapy combined with hormone and antibiotic therapy in 53 cases	肃肺生津法联合激素,抗生素治疗放射性肺炎53例临床研究	Not related to outcome
2008	Prevention of radiation-induced lung injury with Qingzao Jiufei (Dryness-Clearing and Lung-Rescuing) Decoction in 45 cases	清燥救肺汤预防放射性肺损伤45例	Not randomised controlled trials
2009	Efficacy observations on the treatment of radiation pneumonitis with integrated traditional Chinese and Western medicine in 31 cases	中西医结合治疗放射性肺炎31例疗效观察	Full-text available
2009	Clinical observations on the treatment of acute-stage radiation pneumonitis with Yangyin Runfei Jiedu (Yin-Nourishing, Lung-Moistening, Toxin-Expelling) formula combined with hormone and antibiotic therapy in 56 cases	养阴润肺解毒方联合激素、抗生素治疗急性期放射性肺炎56例临床观察	Full-text available
2009	Clinical obsevation on yiqijiedu prescription with radical radiotherapy to treat the nun-small cell lung cancer	益气解毒方合并根治性放疗治疗非小细胞肺癌的临床观察	included
2009	Efficacy observations on the treatment of radiation pneumonitis with integrated traditional Chinese and Western medicine in 31 cases	中西医结合治疗放射性肺炎31例疗效观察	Full-text available
2009	Observations on the treatment of radiation pneumonitis with Ziyin Qingfei (Yin-Nourishing, Lung-Clearing) Drink in 39 cases	滋阴清肺饮治疗放射性肺炎39例观察	Not related to outcome
2009	Treatment of acute radiation pneumonitis with thermotherapy in 45 cases	热疗治疗急性放射性肺炎45例	Not randomised controlled trials
2009	Treatment of acute radiation pneumonitis with Qingfei Quyu (Lung-Clearing, Stasis-Eliminating) Decoction combined with Western medicine in 41 cases	清肺祛瘀汤配合西药治疗急性放射性肺炎41例	Not randomised controlled trials
2009	Clinical analysis of 30 cases with acute radiation pneumonitis	急性放射性肺炎30例临床分析	Not randomised controlled trials
2009	Efficacy observations on the treatment of radiation pneumonitis with integrated traditional Chinese and Western medicine	中西医结合治疗放射性肺炎疗效观察	Not related to outcome
2009	Efficacy observations on the treatment of radiation pneumonitis induced by lung cancer radiotherapy with Bushen Yangfei (Kidney-Tonifying, Lung-Nourishing) therapy in 45 cases	补肾养肺法治疗肺癌放疗所致放射性肺炎45例疗效观察	Not related to outcome
2009	Anti-radiation effect of yiqi yangyin qingfei recipe on lung injuries in patients with lung radiotherapy.	益气养阴清肺汤对放射性肺损伤干预作用的临床研究	included
2009	Efficacy observations on the treatment of radiation pneumonitis with Yangyin Qingfei Hualiao (Yin-Nourishing, Lung-Clearing, Stasis-Dissolving) Decoction in 39 cases	养阴清肺化寮汤治疗放射性肺炎39例疗效观察	Not related to outcome
2009	Treatment of radiation pneumonitis with Canmai Beixiu Decoction combined with hormone therapy in 28 cases	参麦贝休汤配合激素治疗放射性肺炎28例	Not randomised controlled trials
2009	Study on the intervention effects of Qingzao Jiufei (Dryness-Clearing and Lung-Rescuing) Decoction on radiation-induced lung injury and its effects on cell growth factors -- CTGF and PDGF	清燥救肺汤对放射性肺损伤干预作用及 对细胞生长因子———CTGF 、PDGF 影响的研究	Not relevant to lung cancer
2009	Clinical observations on the treatment of radiation pneumonitis with integrated traditional Chinese and Western medicine	中西医结合治疗放射性肺炎临床观察	Not related to outcome
2010	The Study of Early Application with Dixiong Decoction for Non-small Cell Lung Cancer to Decrease the Incidence and Severity of Radiation Pneumonitis: A Prospective, Randomized Clinical Trial	The Study of Early Application with Dixiong Decoction for Non-small Cell Lung Cancer to Decrease the Incidence and Severity of Radiation Pneumonitis: A Prospective, Randomized Clinical Trial	Full-text available
2010	Clinical observations on the treatment of acute radiation pneumonitis with Qingjin Yiqi (Metal-Clearing, Qi-Augmenting) Decoction in 42 cases	清金益气汤治疗急性放射性肺炎４2例临床观察	Not related to outcome
2010	Efficacy study on the treatment of radiation pneumonitis with integrated traditional Chinese and Western medicine	中西医结合治疗放射性肺炎的疗效研究	Not related to outcome
2010	Clinical study on the prevention and treatment of radiation pneumonitis with Fangbao No. 1	放保一号防治放射性肺炎的临床研究	Not related to outcome
2010	Efficacy observations on the treatment of radiation pneumonitis with integrated traditional Chinese and Western medicine	中西医结合治疗放射性肺炎的疗效观察	Not related to outcome
2010	Efficacy of liangxue jiedu huoxue decoction in prevention of radiation pneumonitis:a randomized controlled trial	凉血解毒活血汤预防放射性肺炎的随机对照试验	included
2010	Study on the intervention effects of Qingzao Jiufei (Dryness-Clearing and Lung-Rescuing) Decoction combined with Huangqijing Oral Solution in radiation-induced lung injury and their effects on CTGF and PDGF expressions	清燥救肺汤联合黄芪精口服液对放射性肺损伤 干预作用及对CTGF PDGF表达影响的研究	Not relevant to lung cancer
2010	Clinical study on the treatment of esophageal cancer with Shenqi Shiyiwei Granules combined with three-dimensional conformal radiotherapy	参芪十一味颗粒联合三维适形放疗治疗食管癌的临床研究	Not relevant to lung cancer
2010	Study on the intervention effects of Huang Qi (Radix Astragali) in radiation-induced lung injury and its effects on TGF-β1 and IL-1 expressions	黄芪对放射性肺损伤干预作用及对TGF-β1, IL-1表达影响的研究	Not relevant to lung cancer
2010	Intervention effects of Qingzao Jiufei (Dryness-Clearing and Lung-Rescuing) Decoction with Huang Qi (Radix Astragali) in radiation-induced lung injury and its effects on TGF-β1 and IL-1 expressions	清燥救肺汤加黄芪对放射性肺损伤干预作用及对TGF-β1,IL-1 表达的影响	Studies duplicated
2010	Study on the Intervention effects of Qingzao Jiufei (Dryness-Clearing and Lung-Rescuing) Decoction in radiation-induced lung injury and its effects on TGF-β1 and IL-1 expressions	清燥救肺煎剂对放射性肺损伤的干预作用及对TGF-β_1,IL-1的影响研究	Studies duplicated
2010	Clinical observations on the treatment of radiation pneumonitis with the addition and subtraction of Baihe Maidong Decoction combined with hormone and antibiotic therapy	百合麦冬汤加减联合激素及抗生素治疗放射性肺炎的临床观察	Not related to outcome
2010	Study on the intervention effects of Qingzao Jiufei (Dryness-Clearing and Lung-Rescuing) Decoction in radiation-induced lung injury and its effects on TNF-α and ET expressions	清燥救肺汤对放射性肺损伤干预作用及对TNF-α,ET表达影响的研	Studies duplicated
2010	Study on the intervention effects of Qingzao Jiufei (Dryness-Clearing and Lung-Rescuing) Decoction with Huang qi (Radix Astragali)in radiation-induced lung injury and its effects on tumor necrosis factor-α and endothelin expressions	清燥救肺汤加黄芪对放射性肺损伤干预作用及对肿瘤坏死因子-α及内皮素表达影响的研究	Studies duplicated
2010	Clinical observations on the treatment of radiation pneumonitis with oral administration of a self-developed Chinese medicine decoction in 32 cases	自拟中药汤剂内服治疗放射性肺炎32例临床观察	Not related to outcome
2011	Clinical study on the prevention and treatment of radiation pneumonitis after breast cancer surgery with "Ru Ning No. II" in 63 cases	“乳宁Ⅱ号”防治乳腺癌术后放射性肺炎63例临床研究	Not relevant to lung cancer
2011	Clinical observation on prevention and treatment of radiation pneumonitis after three dimensional conformal radiotherapy.	麻玄止咳合剂对三维适型放疗后放射性肺炎防治的临床观察	included
2011	Efficacy of integrated traditional Chinese and Western medicine in the treatment of radiation pneumonitis and its mechanisms	中西医联合治疗放射性肺炎的疗效及其机制	Not related to outcome
2011	Treatment of radiation pneumonitis with integrated traditional Chinese and Western medicine in 56 cases	中西医结合治疗放射性肺炎56例	Not randomised contrelled trials
2011	Clinical observations on the prevention and treatment of radiation pneumonitis with Qingzao Jiufei (Dryness-Clearing and Lung-Rescuing) Decoction	清燥救肺汤预防和治疗放射性肺炎的临床观察	Not related to comparator
2011	Efficacy observations on the treatment of radiation pneumonitis with integrated traditional Chinese and Western medicine in 26 cases	中西医结合治疗放射性肺炎26例疗效观察	Not related to outcome
2011	Clinical study on the intervention of acute radiation pneumonitis with Chinese herbal medicine	中医中药干预急性放射性肺炎临床研究	Not related to outcome
2011	Preventive effect of zhongfei decoction on radiation-induced pneumonia.	中肺合剂防治放射性肺炎的临床研究	included
2011	Clinical study on the treatment of radiation pneumonitis (Qi and Yin Deficiencies with Blood Stasis) with Ziyin Buqi Huayu (Yin-Nourishing, Qi-Tonifying, Stasis-Dissolving) therapy	滋阴补气化瘀法治疗放射性肺炎（气阴两虚夹瘀型）的临床研究	Full-text available
2011	Prevention and treatment of radiation pneumonitis with Pingxiao Capsules	平消胶囊对放射性肺炎的防治	Not related to comparator
2011	Clinical study on the intervention of Ziyin Qingre Huoxue (Yin-Nourishing, Heat-Clearing, Blood-Invigorating) formula in radiation pneumonitis	滋阴清热活血方干预放射性肺炎临床研究	Not reported diagnostic criteria for radiation pneumonia
2011	Treatment of radiation pneumonitis with Shendong Xihuang Decoction combined with Western medicine in 82 cases	参冬犀黄汤配合西药治疗放射性肺炎82例	Full-text available
2011	Clinical observations on the treatment of radiation pneumonitis with Jianpi Runfei (Spleen-Reinforcing, Lung-Moistening) Decoction in 32 cases	健脾润肺汤”治疗放射性肺炎32例临床观察	Not related to outcome
2011	Clinical study on the comprehensive treatment of esophageal cancer	食管癌综合治疗的临床研究	Not randomised contrelled trials
2011	Effects of Yiqi Huoxue (Qi-Augmenting, Blood-Invigorating) formula on QoLs, Kps, Tgf-β1 and Ln in chest radiotherapy patients	益气活血中药对胸部放疗患者 QoLs, Kps、Tgf-β1、Ln的 影响	Full-text available
2011	Clinical observations on the treatment of radiation pneumonitis with Shenqi Xiebai Powder combined with Shuanghuanglian and Danshen (freeze-dried) in 30 cases	参芪泻白散结合双黄连、丹参(冻干)治疗放射性肺炎30例临床观察	Full-text available
2011	Clinical observations on the treatment of acute radiation pneumonitis with Jinkang Qingfei Drink	金康清肺饮治疗急性放射性肺炎临床观察	Not related to outcome
2012	Shenqi ten blindly particies combined with radiotherapy for elderly patients with non-small cell lung cancer	参芪十一味颗粒辅助放疗治疗老年非小细 胞肺癌的临床观察	included
2012	Clinical observations on the prevention of radiation pneumonitis and pulmonary fibrosis with Bailing Capsules	百令胶囊预防放射性肺炎及肺纤维化临床观察	Not reported diagnostic criteria for radiation pneumonia
2012	Clinical observations on the complementary treatment of non-small cell lung cancer with Shenqi Shiyiwei Granules in elderly patients receiving radiotherapy	参芪十一味颗粒辅助放疗治疗老年非小细胞肺癌的临床观察	Not reported diagnostic criteria for radiation pneumonia
2012	Clinical observations on the treatment of acute radiation-induced lung injury with Qingfei Quyu (Lung-Clearing, Stasis-Eliminating) Decoction and its effects on immunoregulatory network-related cytokines	清肺祛瘀汤治疗急性放射性肺损伤临床观察及对免疫调节网相关细胞因子的影响	Not related to outcome
2012	Efficacy observations on the prevention and treatment of radiation-induced lung injury with Huaxian (Fiber-Dissolving) Decoction in 34 cases	化纤汤防治放射性肺损伤34例的临床疗效观察	Not relevant to lung cancer
2012	Clinical observations on the treatment of secondary radiation pneumonitis with Yiqi Yangyin (Qi-Augmenting, Yin-Nourishing) Therapy in breast cancer patients receiving post-operative radiotherapy	益气养阴法治疗乳腺癌术后放疗继发放射性肺炎的临床观察	Not related to outcome
2012	Observation on maiwei dihuangwan in preventing and treating 40 cases of radiation pneumonia induced by radiotherapy of lung cancer.	麦味地黄丸防治肺癌放疗致放射性肺炎40例临床观察	included
2012	Efficacy observations on the addition and subtraction of Baihe Gujin Decoction in treating 20 cases of post-operative radiation pneumonitis in breast cancer patients	百合固金汤加减治疗乳腺癌术后放射性肺炎20例疗效观察	Not related to outcome
2012	Clinical study on the treatment of acute radiation pneumonitis with Yangyin Huoxue (Yin-Nourishing, Blood-Invigorating) Therapy	养阴活血法治疗放射性肺炎急性期临床研究	Not related to outcome
2012	Efficacy observations on the treatment of radiation pneumonitis with Baihe Gujin Decoction combined with hormone and antibiotic therapy	百合固金汤联合激素、抗生素治疗放射性肺炎疗效观察	Not related to outcome
2012	Investigation on the comprehensive treatment of radiation pneumonitis	放射性肺炎的综合治疗探讨	Not related to outcome
2012	Treatment of acute radiation pneumonitis with Bufei (Lung-Tonifying) Decoction in 35 cases	补肺汤治疗急性放射性肺炎35例	Not related to outcome
2012	Efficacy observations on the treatment of acute radiation pneumonitis with Yiqi Yangyin (Qi-Augmenting, Yin-Nourishing) Therapy	益气养阴法预防急性放射性肺炎疗效观察	Not relevant to lung cancer
2012	Preliminary observations on the effects of Zhongfei Mixture on cytokines induced by radiotherapy in lung cancer and its prevention and treatment of radiation pneumonitis	中肺合剂对肺癌放疗所致细胞因子的影响及防治放射性肺炎的初步观察	Full-text available
2012	Efficacy observations on the treatment of acute radiation pneumonitis with Qingfei Quyu (Lung-Clearing, Stasis-Eliminating) Decoction	清肺祛瘀汤治疗急性放射性肺炎的疗效观察	Not related to outcome
2012	Clinical observations on the treatment of acute radiation pneumonitis with integrated traditional Chinese and Western medicine	中西医结合治疗急性放射性肺炎临床观察	Not related to outcome
2012	Clinical observations on the treatment of radiation pneumonitis with Huoxue Huayu (Blood-Invigorating, Stasis-Dissolving) Therapy	活血化瘀法治疗放射性肺炎的临床观察	Not related to orally administered herbal medicine
2012	Treatment of acute radiation pneumonitis with integrated traditional Chinese and Western medicine in 34 cases	中西医结合治疗急性放射性肺炎34例	Not related to orally administered herbal medicine
2012	Treatment of acute radiation pneumonitis with the addition and subtraction of Baihe Gujin Decoction in 32 cases	百合固金汤加减治疗急性放射性肺炎32例	Not related to outcome
2013	Clinical observations on the treatment of advanced non-small cell lung cancer with Weimaining Capsules combined with radiotherapy in elderly patients	威麦宁胶囊联合放疗治疗老年晚期非小细胞肺癌的临床观察	Not reported diagnostic criteria for radiation pneumonia
2013	Efficacy and safety observations on the treatment of non-small cell lung cancer in elderly patients with Tegafur, Gimeracil and Oteracil Potassium Capsules combined with radiotherapy	替吉奥胶囊联合放疗治疗老年非小细胞肺癌的疗效及安全性观察	Not related to orally administered herbal medicine
2013	Clinical observation on intervention of rhodiola fuzheng anticancer prescription in radiation pneumonitis.	景天扶正抗癌方联合根治性放疗对非小细胞肺癌的临床观察	included
2013	Clinical observations on the intervention of Jingtian Fuzheng Anti-Cancer formula in radiation pneumonitis	景天扶正抗癌方干预放射性肺炎临床观察	Not reported diagnostic criteria for radiation pneumonia
2013	Efficacy observations on integrated traditional Chinese and Western medicine in treating 32 cases with radiation pneumonitis induced by radiotherapy in lung cancer	中西药结合治疗肺癌放疗致放射性肺炎32例疗效观察	Not related to outcome
2013	Efficacy observations on the treatment of acute radiation pneumonitis with Baihe Gujin Decoction combined with β-sodium aescinate	百合固金汤联合β-七叶皂甙钠治疗急性放射性肺炎疗效观察	Not related to outcome
2013	Clinical observation on feifukang pill in treatment with radiation pneumonitis	肺福康丸干预放射性肺炎临床研究	included
2013	Observations on the short-term efficacy of Tanreqing combined with methylprednisolone in the treatment of acute radiation pneumonitis in non-small cell lung cancer	痰热清联合甲基强的松龙治疗非小细胞肺癌急性放射性肺炎近期疗效观察	Not related to outcome
2013	Clinical observations on Qingzao Jiufei (Dryness-Clearing and Lung-Rescuing) Decoction combined with conventional therapy in treating 32 cases of radiation pneumonitis	清燥救肺汤联合常规疗法治疗放射性肺炎32例临床观察	Not related to outcome
2013	Observation of the effect of self-made Chinese medicine Ping lung yin in the radiotherapy of non-small cell lung cancer patients	非小细胞肺癌患者放疗过程中应用自制中药平肺饮减毒效果观察	included
2013	Prevention and treatment of 35 cases of radiation pneumonitis by Nourishing Yin, clearing away heat, activating blood circulation and removing blood stasis.	滋阴清热、活血化瘀法防治放射性肺炎35例	included
2013	Observations on the clinical efficacy of Yinqiao Wendan Decoction in treating 180 cases of radiation-induced lung disease	银翘温胆汤治疗放射性肺病180例临床疗效观察	Not related to outcome
2013	Basic and clinical research on the protective effects of Bailing Capsules in radiation-induced lung injury	百令胶囊对放射性肺损伤防护作用的基础与临床研究	Not relevant to lung cancer
2013	Preliminary investigation on the treatment of acute radiation-induced lung injury with traditional Chinese medicine	中医药治疗急性放射性肺损伤初探	Full-text available
2013	Clinical observations on the prevention and treatment of acute radiation pneumonitis with Feibao No. 1 aerosol inhalant	肺保Ⅰ号雾化吸入剂防治急性放射性肺炎临床观察	Not related to orally administered herbal medicine
2013	Efficacy observations on the treatment of acute radiation pneumonitis with endogenetic field thermotherapy combined with glucocorticoid therapy	内生场热疗联合糖皮质激素治疗急性放射性肺炎的疗效观察	Not related to radiotherapy
2014	Efficacy of Zhenqi Fuzheng Granules in treating 25 cases with toxic side effects induced by three-dimensional conformal radiotherapy of thoracic cancer	贞芪扶正颗粒治疗胸部肿瘤三维适形放疗毒副反应25例	Not relevant to lung cancer
2014	Clinical observations on the treatment of acute radiation pneumonitis with Yangyin Qingre Huayu (Yin-Nourishing, Heat-Clearing, Stasis-Dissolving) Decoction combined with conventional Western therapy	养阴清热化瘀汤联合西医常规疗法治疗急性放射性肺炎的临床观察	Not related to outcome
2014	Clinical application of Tegafur, Gimeracil and Oteracil Potassium Capsules combined with three-dimensional conformal radiotherapy in the treatment of gastroesophageal junction cancer	食管胃结合部癌治疗中替吉奥胶囊同步三维适形放疗的临床应用	Not relevant to lung cancer
2014	Efficacy observations on the treatment of radiation pneumonitis with integrated traditional Chinese and Western medicine in 28 cases	中西医结合治疗放射性肺炎28例疗效观察	Full-text available
2014	Efficacy observations on the treatment of acute radiation pneumonitis with combination drug therapy	联合给药治疗急性放射性肺炎的疗效观察	Not related to outcome
2014	Observation of curative effect of yiqi yangyin recipe on prevention and treatment of radiation pneumonitis	益气养阴方防治放射性肺炎疗效观察	included
2014	Clinical observations on the treatment of radiation pneumonitis with integrated traditional Chinese and Western medicine in 16 cases	中西医结合治疗放射性肺炎16例临床观察	Not related to outcome
2014	Randomized parallel-group controlled trial on the treatment of radiation pneumonitis with Danqi Maidi Decoction combined with Western medicine	丹芪麦地汤联合西药治疗放射性肺炎随机平行对照研究	Not related to outcome
2014	Efficacy study on the treatment of radiation pneumonitis with the addition and subtraction of Shashen Maidong Decoction combined with antibiotic and hormone therapy in 24 cases	沙参麦冬汤加减联合抗生素激素治疗放射性肺炎24例疗效探讨	Full-text available
2014	Efficacy observations on the prevention and treatment of radiation pneumonitis with traditional Chinese medicine in 33 cases	中药防治放射性肺炎33例疗效观察	Not relevant to lung cancer
2014	Clinical analysis on the treatment of non-small cell lung cancer with traditional Chinese medicine combined with stereotactic radiotherapy	中医药配合立体定向放疗治疗非小细胞肺癌的临床分析	Not reported diagnostic criteria for radiation pneumonia
2014	Clinical observations on the treatment of locally-advanced non-small cell lung cancer with Jinmi Yifei Decoction combined with concurrent chemoradiotherapy	金米益肺汤联合同步放化疗治疗局部晚期非小细胞肺癌的临床观察	Not related to comparator
2014	Clinical study on the intervention of a self-developed Ziyin Runfei (Yin-Nourishing, Lung-Moistening) formula for radiation pneumonitis in esophageal cancer	自拟滋阴润肺方对食管癌放射性肺炎干预的临床研究	Not relevant to lung cancer
2014	Observations on the clinical efficacy of Zhenqi Fuzheng Granules combined with Gamma knife in the treatment of advanced non-small cell lung cancer	贞芪扶正颗粒配合伽玛刀治疗晚期非小细胞肺癌的临床疗效观察	Not relevant to lung cancer
2014	Prevention and treatment of radiation-induced lung injury with Baiying Decoction and its effects on TGF-β1 expression	白英汤防治放射性肺损伤及对TGF-β1表达的影响研究	Not relevant to lung cancer
2014	Clinical observations on the treatment of radiation pneumonitis with Shashen Maidong Decoction	沙参麦冬汤治疗放射性肺炎的临床观察	Not related to outcome
2014	Clinical study on radiation-induced lung injury	放射性肺损伤的临床研究	Not related to outcome
2014	Effects of Qingre Huoxue Sanjie (Heat-Clearing, Blood-Invigorating, Nodule-Dissipating) formula on radiation pneumonitis and the serum levels of pulmonary fibrosis cytokines Il-6,Tnf-α and Tgf-β1	清热活血散结复方对放射性肺炎及肺纤维化血清细胞因子il-6,Tnf-α,Tgf-β1水平的影响	Not relevant to lung cancer
2014	Clinical observations on the treatment of stage 3 non-small cell lung cancer with traditional Chinese medicine combined with concurrent chemoradiotherapy	中医药联合同步放化疗治疗Ⅲ期非小细胞肺癌临床观察	Not related to comparator
2014	Clinical observations on the effects of Qingzao Jiufei (Dryness-Clearing and Lung-Rescuing) Decoction on the pulmonary function of thoracic cancer patients three years after radiotherapy	清燥救肺汤对胸部肿瘤患者放射治疗3年后肺功能影响临床观察	Not relevant to lung cancer
2014	Syndrome differentiation and treatment of 32 cases with acute radiation pneumonitis	辨证治疗急性放射性肺炎32例	Not related to outcome
2014	Clinical study on the treatment of radiation pneumonitis with Yiqi Yangyin (Qi-Augmenting, Yin-Nourishing) Therapy combined with Western medicine	益气养阴法联合西医治疗放射性肺炎的临床研究	Not related to outcome
2014	Clinical study on the prevention and treatment of radiation pneumonitis with Qingfei Yangyin Huoxue (Lung-Clearing, Yin-Nourishing, Blood-Invigorating) formula	清肺养阴活血方预防放射性肺炎的临床研究	Not related to comparator
2015	Clinical study on the treatment of acute radiation pneumonitis with Augmented Qianjin Weijing Decoction combined with hormone therapy	千金苇茎汤加味联合激素治疗急性放射性肺炎的临床研究	Not relevant to lung cancer
2015	Effect of Huangqi Fuzheng Granules on the incidence of radiation pneumonitis induced by radiotherapy for thoracic malignancies	黄芪扶正颗粒对胸部恶性肿瘤放疗诱发放射性肺炎发生率的影响	Not relevant to lung cancer
2015	Influencing factors of radiation pneumonitis and the preventive effects of irbesartan	放射性肺炎相关影响因素及厄贝沙坦的预防作用研究	Not related to outcome
2015	Clinical observations on the treatment of radiation pneumonitis with Ziyin Huoxue (Yin-Nourishing, Blood-Invigorating) Granules combined with glucocorticoid and antibiotic therapy	滋阴活血颗粒联合糖皮质激素,抗生素治疗放射性肺炎的临床观察	Not related to outcome
2015	Clinical observations on the treatment of radiation pneumonitis with Yiqi Yangyin (Qi-Augmenting, Yin-Nourishing) therapy, Qingre Jiedu (Heat-Clearing, Toxin-Expelling) therapy combined with glucocorticoid therapy	益气养阴法、清热解毒法联合糖皮质激素治疗放射性肺炎的临床观察	Not related to outcome
2015	Clinical observations on the treatment of radiation pneumonitis with deep microwave thermotherapy and Xieding formula in 57 cases	微波深部热疗配合中药协定方治疗放射性肺炎57例临床观察	Not related to outcome
2015	Clinical study on the treatment of radiation pneumonitis in cancer with the addition and subtraction of Shashen Maidong Decoction	沙参麦冬汤加减治疗肿瘤放射性肺炎临床研究	Not related to outcome
2015	Clinical study on the prevention and treatment of radiation pneumonitis with Augmented Huangqi Sanshen Drink	黄芪三参饮加味防治放射性肺炎的临床研究	Not related to outcome
2015	Clinical efficacy of orally-administered Qingfei (Lung-Clearing) Mixture in treating radiation pneumonitis	清肺合剂内服治疗放射性肺炎临床疗效观察	Not related to outcome
2015	Clinical efficacy of orally-administered Qingfei (Lung-Clearing) Mixture in treating radiation pneumonitis	清肺合剂内服治疗放射性肺炎临床疗效观察	Full-text available
2015	Clinical study on the treatment of acute radiation pneumonitis with Augmented Qianjin Weijing Decoction combined with hormone therapy	千金苇茎汤加味联合激素治疗急性放射性肺炎的临床研究	Not related to outcome
2015	Clinical observations on the treatment of radiation pneumonitis (Lung and Kidney Deficiencies with Blood Stasis) with Bufei Huoxue (Lung-Tonifying, Blood-Invigorating) formula combined with hormone therapy	补肺活血方联合激素治疗放射性肺炎(肺肾两虚夹瘀型）的临床观察	Not related to outcome
2015	Efficacy observations on the treatment of radiation pneumonitis with hormone therapy combined with traditional Chinese medicine	激素联合中药治疗放射性肺炎疗效观察	Not related to outcome
2015	Clinical and experiment study on the treatment of radiation-induced lung injury with traditional Chinese medicine in different phases	中医药分期治疗放射性肺损伤的临床及实验研究	Not related to outcome
2015	Clinical observations on the treatment of 30 cases of radiation pneumonitis with the addition and subtraction of Shashen Maidong Decoction combined with hormone therapy	沙参麦冬汤加减联合激素治疗放射性肺炎30例临床观察	Not related to outcome
2015	Clinical and experimental study on the intervention of Yiqi Yangxue Huayu Jiedu (Qi-Augmenting, Blood-Nourishing, Stasis-Dissolving, Toxin-Expelling) therapy in radiation-induced lung injury	益气养血化瘀解毒法干预放射性肺损伤的临床及实验研究	Not relevant to lung cancer
2015	Clinical efficacy of Danggui Liuhuang Decoction in the treatment of radiation pneumonitis	当归六黄汤治疗放射性肺炎的临床疗效	Not related to outcome
2015	Effect analysis of supplementing thoracic radiotherapy with Yangyin Yifei (Yin-Nourishing, Lung-Augmenting) Decoction in the prevention and treatment of acute radiation pneumonitis	养阴益肺汤同期辅助胸肺部放疗对防治急性放射性肺炎的作用分析	Not relevant to lung cancer
2015	Clinical efficacy of orally-administered Qianjin Weijing Decoction in the treatment of radiation pneumonitis	千金苇茎汤内服治疗放射性肺炎临床疗效观察	Not related to outcome
2015	Analysis on the clinical treatment of acute radiation pneumonitis induced by lung cancer radiotherapy	肺癌放射治疗所致急性放射性肺炎的临床治疗分析	Not related to outcome
2015	Clinical observations on the treatment of radiation pneumonitis with azithromycin and tanshinone	阿奇霉素联合丹参酮治疗放射性肺炎的临床观察	Not related to outcome
2016	Clinical study on Huaxian (Fiber-Dissolving) Decoction in preventing radiation pneumonitis after cyberknife irradiation	中药化纤汤预防射波刀照射后放射性肺炎的临床研究	Not related to comparator
2016	Clinical observation of IMRT combined with fuzheng chinese herbs in advanced stage of non-small cell lung cancer.	调强放疗联合扶正中药治疗局部晚期非小细胞肺癌临床观察	included
2016	Efficacy of Feifukang Pills in the prevention and treatment of radiation pneumonitis	肺福康丸防治放射性肺炎的疗效	Not relevant to lung cancer
2016	Randomized comparative study on the pulmonary protective effects of Qingzao Jiufei (Dryness-Clearing and Lung-Rescuing) Decoction or amifostine during thoracic cancer radiotherapy	胸部肿瘤放射治疗同期应用清燥救肺汤或氨磷汀对肺功能保护的随机对比研究	Not relevant to lung cancer
2016	Effect of Yangzheng Xiaoji Capsules in the treatment of acute radiation pneumonitis in elderly patients with Stage III non-small cell lung cancer	养正消积胶囊预防老年Ⅲ期非小细胞肺癌患者急性放射性肺炎的作用	Not related to orally administered herbal medicine
2016	Clinical study on the inhibition of radiation-induced lung injury with Baofei Yixian (Lung-Protecting, Fiber-Suppressing) Decoction	保肺抑纤汤抑制放射性肺损伤的临床研究	Not randomised controlled trials
2016	Effects of Yiqi Yangyin (Qi-Augmenting, Yin-Nourishing) Decoction on the serum C-reactive protein and related humoral immune function of patients with radiation pneumonitis	益气养阴汤对放射性肺炎患者血清C反应蛋白和相关体液免疫功能影响	Not relevant to lung cancer
2016	Observations on the clinical efficacy of integrated traditional Chinese and Western medicine in the treatment of radiation pneumonitis	中西医结合治疗放射性肺炎临床疗效观察	Not related to outcome
2016	Clinical efficacy of Ziyin Qingre (Yin-Nourishing, Heat-Clearing) Therapy in the treatment of radiation pneumonitis	滋阴清热方治疗放射性肺炎的临床疗效观察	Not related to outcome
2016	Efficacy observations on Qingfei Quyu (Lung-Clearing, Stasis-Eliminating) Decoction in the prevention of radiation pneumonitis induced by concurrent chemoradiotherapy in esophageal cancer	清肺祛瘀汤预防食管癌同步放化疗致放射性肺炎的疗效观察	Not relevant to lung cancer
2010	Efficacy of Liangxue Jiedu Huoxue Decoction in prevention of radiation pneumonitis: a randomized controlled trial	English database	Studies duplicated
2010	The study of early application with Dixiong Decoction for non-small cell lung cancer to decrease the incidence and severity of radiation pneumonitis: A prospective, randomized clinical trial	English database	Not related to comparator
2016	Efficacy of self-developed Ziyin Bufei (Yin-Nourishing, Lung-Tonifying) Decoction combined with amifostine in the prevention of radiation-induced lung injury in non-small cell lung cancer patients	自拟滋阴补肺汤联合氨磷汀预防非小细胞肺癌患者放射性肺损伤的效果观察	Not related to comparator
2016	Clinical study of fuzheng jiedu kangai decoction in the prevention and treatment of acute lung injury induced by radiation pneumonia of non-small cell lung cancer	扶正减毒抗癌方防治非小细胞肺癌放疗所致急性肺损伤的临床研究	included
2016	Study on the prevention of acute radiation pneumonitis with radiotherapy combined with aerosol inhalants of Chinese herbal medicine	放疗配合中药雾化吸入预防急性放射性肺炎研究	Not related to orally administered herbal medicine
2016	Effect of yangzhengxiaoji capsule in prevention of radiation pneumonitis for elderly patients with stage 3 non-small cell lung cancer	养正消积胶囊预防老年Ⅲ期非小细胞肺癌患者急性放射性肺炎的作用	included
2016	Clinical study on the inhibition of radiation-induced lung injury with Baofei Yixian (Lung-Protecting, Fiber-Suppressing) Decoction	保肺抑纤汤抑制放射性肺损伤的临床研究	Not randomised controlled trials
2016	Observation on 56 cases of baihe gujing decoction in relieving the side effect of lung cancer radiotherapy	百合固金汤加减治疗肺癌放射治疗不良反应56例观察	included
2017	Clinical study on the effect of xuefu zhuyu capsule on blood tgf- beta _1 in lung cancer patients with radiation lung injury.	血府逐瘀胶囊对肺癌患者放射性肺损伤血tgf-β_1影响的临床研究	included
2017	Clinidal study on the previetive effect of xihuang capsule on pulmonary radioactive injury	西黄胶囊对肺放射性损伤预防作用的临床研究	included
